# Supplementary material for: Carbon-Encased Mixed-Metal Selenide Rooted with Carbon Nanotubes for High-Performance Hybrid Supercapacitors
Source: Molecules. 2022 Nov 3;27(21):7507. doi: 10.3390/molecules27217507 (PMC9656863; doi:10.3390/molecules27217507)
Supplement: Supplementary file 1 [file molecules-27-07507-s001.zip]

Archive with 1 entries (1 files):
- molecules-1942069-supplementary.pdf
